# Supplementary material for: Shorter Chitin Nanofibrils Enhance Pickering Emulsion Stability: Role of Length and Interfacial Network
Source: Foods. 2025 Dec 26;15(1):76. doi: 10.3390/foods15010076 (PMC12785728; doi:10.3390/foods15010076)
Supplement: Supplementary file 1 [file foods-15-00076-s001.zip]

Archive with 1 entries (1 files):
- foods-4036560-supplementary.pdf
